# Supplementary material for: Genetic Variations as Modifying Factors to Dietary Zinc Requirements—A Systematic Review
Source: Nutrients. 2017 Feb 17;9(2):148. doi: 10.3390/nu9020148 (PMC5331579; doi:10.3390/nu9020148)
Supplement: Supplementary file 1 [file nutrients-09-00148-s001.zip]

Archive with 2 entries (2 files):
- Database search S1.pdf
- PRISMA checklist S2.pdf
